# Supplementary material for: Development of an Accelerometer-Linked Online Intervention System to Promote Physical Activity in Adolescents
Source: PLoS One. 2015 May 26;10(5):e0128639. doi: 10.1371/journal.pone.0128639 (PMC4444279; doi:10.1371/journal.pone.0128639)
Supplement: S1 Dataset — (XLSX) [file pone.0128639.s002.xlsx]

## Sheet: ValidationStudyData
ID	Activity	METS	MVPA	VPA	ZamzeeVMa	RT3Counts
Z05	seated.0	1	0	0	0.038	0
Z05	seated.0	1	0	0	0.065	0
Z05	seated.0	1	0	0	0.037	0
Z05	seated.0	1	0	0	0.033	0
Z05	seated.0	1	0	0	0.04	0
Z05	seated.0	1	0	0	0.033	0
Z05	stretch	2.3	0	0	0.425	117.61
Z05	stretch	2.3	0	0	0.383	207.05
Z05	stretch	2.3	0	0	0.271	48.01
Z05	stretch	2.3	0	0	0.286	180.23
Z05	stretch	2.3	0	0	0.343	480.7
Z05	stretch	2.3	0	0	0.567	250.63
Z05	stretch	2.3	0	0	0.289	412.34
Z05	stretch	2.3	0	0	0.404	421.17
Z05	stretch	2.3	0	0	0.517	538.29
Z05	stretch	2.3	0	0	0.34	68.8
Z05	stretch	2.3	0	0	0.188	213.35
Z05	walk24	3	0	0	1.551	459.76
Z05	walk24	3	0	0	1.799	479.41
Z05	walk24	3	0	0	1.82	461.9
Z05	walk24	3	0	0	1.86	417.77
Z05	walk24	3	0	0	1.805	414.78
Z05	walk24	3	0	0	1.776	422.77
Z05	walk24	3	0	0	1.769	432.8
Z05	walk24	3	0	0	1.844	509.88
Z05	walk24	3	0	0	2.041	467.66
Z05	walk24	3	0	0	1.917	453.58
Z05	walk24	3	0	0	2.012	484.6
Z05	walk24	3	0	0	2.027	531.6
Z05	walk24	3	0	0	2.016	508.84
Z05	walk24	3	0	0	2.029	497.29
Z05	walk24	3	0	0	2.045	503.72
Z05	walk24	3	0	0	2.09	470.92
Z05	walk24	3	0	0	2.039	477.56
Z05	walk24	3	0	0	2.082	512.19
Z05	walk24	3	0	0	2.061	540.18
Z05	walk24	3	0	0	2.125	492.45
Z05	walk24	3	0	0	2.018	518.06
Z05	walk24	3	0	0	1.981	439.73
Z05	walk24	3	0	0	1.964	424.95
Z05	walk24	3	0	0	1.97	421.26
Z05	walk24	3	0	0	1.912	503.38
Z05	walk24	3	0	0	2.006	523.12
Z05	walk24	3	0	0	2.135	470.89
Z05	walk24	3	0	0	1.98	457.42
Z05	walk24	3	0	0	1.956	488.09
Z05	walk24	3	0	0	2.016	471.92
Z05	walk24	3	0	0	2.016	481.3
Z05	walk24	3	0	0	1.999	465.71
Z05	walk24	3	0	0	2.012	499.65
Z05	walk24	3	0	0	2.037	532.59
Z05	walk24	3	0	0	2	175.16
Z07	baskets	4.5	1	0	5.516	1552.47
Z07	baskets	4.5	1	0	5.977	1675.23
Z07	baskets	4.5	1	0	5.086	1088.94
Z07	baskets	4.5	1	0	5.012	1545.46
Z07	baskets	4.5	1	0	4.84	1153.11
Z07	baskets	4.5	1	0	4.699	1470.15
Z07	baskets	4.5	1	0	5.457	1247.89
Z07	baskets	4.5	1	0	3.559	898.68
Z07	baskets	4.5	1	0	3.023	909.57
Z07	baskets	4.5	1	0	2.592	1063.5
Z07	baskets	4.5	1	0	4.711	1187.42
Z07	baskets	4.5	1	0	4.25	996.44
Z07	baskets	4.5	1	0	3.373	1198.94
Z07	baskets	4.5	1	0	4.887	1090.59
Z07	baskets	4.5	1	0	4.293	1268.91
Z07	baskets	4.5	1	0	2.875	906.37
Z07	baskets	4.5	1	0	3.4	980.01
Z07	baskets	4.5	1	0	3.355	812.77
Z07	baskets	4.5	1	0	3.66	1099.39
Z07	baskets	4.5	1	0	4.914	1143.74
Z07	baskets	4.5	1	0	3.727	1013
Z07	baskets	4.5	1	0	3.332	1143.78
Z07	baskets	4.5	1	0	3.902	941.62
Z07	baskets	4.5	1	0	4.16	912.16
Z07	run12	8.3	1	1	7.203	1489.96
Z07	run12	8.3	1	1	8.219	1525.08
Z07	run12	8.3	1	1	7.879	1425.6
Z07	run12	8.3	1	1	8.047	1472.55
Z07	run12	8.3	1	1	7.605	1470.27
Z07	run12	8.3	1	1	7.656	1515.36
Z07	run12	8.3	1	1	7.828	1526.29
Z07	seated.0	1	0	0	0.051	0
Z07	seated.0	1	0	0	0.1	0
Z07	seated.0	1	0	0	0.051	0
Z07	seated.0	1	0	0	0.063	0
Z07	seated.0	1	0	0	0.057	0
Z07	seated.0	1	0	0	0.053	0
Z07	seated.0	1	0	0	0.06	0
Z07	seated.0	1	0	0	0.053	0
Z07	seated.0	1	0	0	0.042	0
Z07	stretch	2.3	0	0	0.092	34
Z07	stretch	2.3	0	0	0.098	0
Z07	stretch	2.3	0	0	0.132	0
Z07	stretch	2.3	0	0	0.102	2
Z07	stretch	2.3	0	0	0.094	9.06
Z07	stretch	2.3	0	0	0.109	36.07
Z07	stretch	2.3	0	0	0.069	11
Z07	stretch	2.3	0	0	0.11	10.77
Z07	stretch	2.3	0	0	0.074	50.7
Z07	stretch	2.3	0	0	0.128	0
Z07	stretch	2.3	0	0	0.056	2
Z07	stretch	2.3	0	0	0.163	43.7
Z07	walk24	3	0	0	2.432	734.95
Z07	walk24	3	0	0	2.363	646.48
Z07	walk24	3	0	0	2.025	647.32
Z07	walk24	3	0	0	2.146	607.98
Z07	walk24	3	0	0	2.193	666.2
Z07	walk24	3	0	0	2.203	664.9
Z07	walk24	3	0	0	2.131	682.56
Z07	walk24	3	0	0	2.363	660.54
Z07	walk24	3	0	0	2.191	674.3
Z07	walk24	3	0	0	2.307	721.59
Z07	walk24	3	0	0	2.324	657.2
Z07	walk24	3	0	0	2.188	654.12
Z07	walk24	3	0	0	2.223	666
Z07	walk24	3	0	0	2.434	708.12
Z07	walk24	3	0	0	2.182	683.83
Z07	walk24	3	0	0	2.447	697.54
Z07	walk24	3	0	0	1.884	540.7
Z07	walk24	3	0	0	2.229	645.27
Z07	walk24	3	0	0	2.209	675.31
Z07	walk24	3	0	0	2.316	679.32
Z07	walk24	3	0	0	2.281	699.79
Z07	walk24	3	0	0	2.154	679.29
Z07	walk24	3	0	0	2.383	707.17
Z07	walk24	3	0	0	2.199	690.76
Z07	walk24	3	0	0	2.293	626.98
Z07	walk24	3	0	0	1.643	524.28
Z07	walk24	3	0	0	1.72	545.86
Z07	walk24	3	0	0	1.73	544.52
Z07	walk24	3	0	0	1.714	527.85
Z07	walk24	3	0	0	1.82	557.64
Z08	baskets	4.5	1	0	5.91	2159.49
Z08	baskets	4.5	1	0	7.941	1493.35
Z08	baskets	4.5	1	0	3.348	1389.8
Z08	baskets	4.5	1	0	6.945	1493.54
Z08	baskets	4.5	1	0	5.152	1120.53
Z08	baskets	4.5	1	0	4.441	1296.58
Z08	baskets	4.5	1	0	3.826	1286.27
Z08	baskets	4.5	1	0	3.965	1211.91
Z08	baskets	4.5	1	0	6.574	1988.01
Z08	baskets	4.5	1	0	8.242	1894.52
Z08	baskets	4.5	1	0	4.699	1311.8
Z08	baskets	4.5	1	0	7.148	1712.75
Z08	baskets	4.5	1	0	4.359	1177.33
Z08	baskets	4.5	1	0	5.316	1583.54
Z08	baskets	4.5	1	0	6.918	1795.85
Z08	baskets	4.5	1	0	6.039	1379.67
Z08	walk24	3	0	0	2.143	512.69
Z08	walk24	3	0	0	1.982	544.11
Z08	walk24	3	0	0	1.942	472.27
Z08	walk24	3	0	0	2.127	569.77
Z08	walk24	3	0	0	1.784	469.68
Z08	walk24	3	0	0	2.008	477.42
Z08	walk24	3	0	0	2.076	649.8
Z08	walk24	3	0	0	2.301	524.37
Z08	walk24	3	0	0	1.568	487.55
Z08	walk24	3	0	0	1.82	533.45
Z08	walk24	3	0	0	1.835	537.18
Z08	walk24	3	0	0	2.326	741.63
Z08	walk24	3	0	0	3.564	1100.77
Z08	walk24	3	0	0	2.047	543.29
Z08	walk24	3	0	0	1.991	514.48
Z08	walk24	3	0	0	2.104	556.19
Z08	walk24	3	0	0	2.137	606.61
Z08	walk24	3	0	0	1.813	406.12
Z08	walk24	3	0	0	1.669	487.41
Z08	walk24	3	0	0	1.78	542.25
Z08	walk24	3	0	0	1.886	531.78
Z08	walk24	3	0	0	1.963	566.68
Z08	walk24	3	0	0	1.837	566.05
Z08	walk24	3	0	0	2.055	608.1
Z08	walk24	3	0	0	2.117	554.77
Z08	walk24	3	0	0	1.763	505.28
Z08	walk24	3	0	0	1.752	579.32
Z08	walk24	3	0	0	1.637	506.96
Z08	walk24	3	0	0	1.512	504.67
Z08	walk24	3	0	0	1.561	473.86
Z08	walk24	3	0	0	1.912	591.54
Z08	walk24	3	0	0	1.755	557.23
Z09	baskets	4.5	1	0	4.512	1590.36
Z09	baskets	4.5	1	0	5.176	1265.8
Z09	baskets	4.5	1	0	5.91	2167.74
Z09	baskets	4.5	1	0	4.465	1270.77
Z09	baskets	4.5	1	0	5.672	1629.08
Z09	baskets	4.5	1	0	5.691	1587.83
Z09	baskets	4.5	1	0	4.742	1144.35
Z09	baskets	4.5	1	0	5.137	1245.87
Z09	baskets	4.5	1	0	3.189	961.24
Z09	baskets	4.5	1	0	5.508	1463.2
Z09	baskets	4.5	1	0	5.957	1515.1
Z09	baskets	4.5	1	0	4.063	1253.04
Z09	baskets	4.5	1	0	4.68	1667.55
Z09	baskets	4.5	1	0	3.625	905.61
Z09	baskets	4.5	1	0	4.824	1279.03
Z09	baskets	4.5	1	0	3.346	1056.11
Z09	baskets	4.5	1	0	1.652	535.62
Z09	baskets	4.5	1	0	2.557	1025.66
Z09	baskets	4.5	1	0	1.952	1211.69
Z09	baskets	4.5	1	0	5.156	1320.76
Z09	baskets	4.5	1	0	3.568	1122.08
Z09	baskets	4.5	1	0	3.289	1219.79
Z09	baskets	4.5	1	0	5.539	1731.62
Z09	baskets	4.5	1	0	5.219	1157.23
Z09	run12	8.3	1	1	7.793	1632.17
Z09	run12	8.3	1	1	7.801	1719.11
Z09	run12	8.3	1	1	7.785	1615.14
Z09	run12	8.3	1	1	7.691	1760.72
Z09	run12	8.3	1	1	7.363	1671.47
Z09	run12	8.3	1	1	7.43	1753.16
Z09	run12	8.3	1	1	7.449	1632.98
Z09	run12	8.3	1	1	7.07	1631.25
Z09	run12	8.3	1	1	7.563	1577.61
Z09	run12	8.3	1	1	7.391	1644.07
Z09	run12	8.3	1	1	6.578	1519.88
Z09	run12	8.3	1	1	7.535	1664.06
Z09	run12	8.3	1	1	6.789	1532.3
Z09	run12	8.3	1	1	7.289	1603.76
Z09	run12	8.3	1	1	7.027	1538.19
Z09	run12	8.3	1	1	7.156	1524.89
Z09	run12	8.3	1	1	6.809	1579.83
Z09	run12	8.3	1	1	7.285	1638.95
Z09	run12	8.3	1	1	7.117	1565.99
Z09	seated.0	1	0	0	0.104	0
Z09	seated.0	1	0	0	0.193	0
Z09	seated.0	1	0	0	0.065	0
Z09	seated.0	1	0	0	0.063	0
Z09	seated.0	1	0	0	0.056	0
Z09	seated.0	1	0	0	0.1	0
Z09	stretch	2.3	0	0	0.955	76.16
Z09	stretch	2.3	0	0	0.532	72.95
Z09	stretch	2.3	0	0	0.42	254.91
Z09	stretch	2.3	0	0	0.367	132.4
Z09	stretch	2.3	0	0	0.197	82.91
Z09	walk24	3	0	0	2.271	784.01
Z09	walk24	3	0	0	2.391	827.85
Z09	walk24	3	0	0	2.355	734.58
Z09	walk24	3	0	0	2.236	804.02
Z09	walk24	3	0	0	2.24	742.24
Z09	walk24	3	0	0	2.236	776.89
Z09	walk24	3	0	0	2.408	650.75
Z09	walk24	3	0	0	1.621	333.98
Z09	walk24	3	0	0	1.713	549.12
Z09	walk24	3	0	0	1.898	597.21
Z09	walk24	3	0	0	1.913	580.57
Z09	walk24	3	0	0	2.186	733.99
Z09	walk24	3	0	0	2.113	778.92
Z09	walk24	3	0	0	2.371	789.17
Z09	walk24	3	0	0	2.592	842.05
Z09	walk24	3	0	0	2.32	603.11
Z09	walk24	3	0	0	1.752	564.96
Z09	walk24	3	0	0	1.97	577.76
Z09	walk24	3	0	0	1.953	643.73
Z09	walk24	3	0	0	2.115	592.81
Z09	walk24	3	0	0	1.964	651.44
Z09	walk24	3	0	0	2.064	657.18
Z09	walk24	3	0	0	2.129	643.82
Z09	walk24	3	0	0	2.162	630.84
Z10	baskets	4.5	1	0	4.738	1649.16
Z10	baskets	4.5	1	0	3.014	1130.29
Z10	baskets	4.5	1	0	3.709	1278.1
Z10	baskets	4.5	1	0	5.063	1688.89
Z10	baskets	4.5	1	0	3.166	1232.38
Z10	baskets	4.5	1	0	4.508	1709.83
Z10	baskets	4.5	1	0	2.807	1046.59
Z10	baskets	4.5	1	0	5.496	1816.07
Z10	baskets	4.5	1	0	5.227	1141.33
Z10	baskets	4.5	1	0	2.613	1208.66
Z10	baskets	4.5	1	0	4.367	1265.52
Z10	baskets	4.5	1	0	4.242	1727.03
Z10	baskets	4.5	1	0	3.932	1593.57
Z10	baskets	4.5	1	0	4.781	1031.23
Z10	baskets	4.5	1	0	4.941	1193.89
Z10	baskets	4.5	1	0	3.158	1068.68
Z10	baskets	4.5	1	0	3.32	926.12
Z10	baskets	4.5	1	0	2.992	1160.88
Z10	baskets	4.5	1	0	4.047	1124.42
Z10	baskets	4.5	1	0	3.293	1667.47
Z10	baskets	4.5	1	0	6.238	1683.43
Z10	baskets	4.5	1	0	4.574	917.17
Z10	baskets	4.5	1	0	2.553	1662.49
Z10	baskets	4.5	1	0	5.105	1260.11
Z10	baskets	4.5	1	0	3.908	1137.84
Z10	baskets	4.5	1	0	5.938	2023.46
Z10	seated.0	1	0	0	0.051	0
Z10	seated.0	1	0	0	0.055	0
Z10	seated.0	1	0	0	0.047	0
Z10	seated.0	1	0	0	0.058	0
Z10	seated.0	1	0	0	0.051	0
Z10	seated.0	1	0	0	0.049	0
Z10	seated.0	1	0	0	0.05	0
Z10	stretch	2.3	0	0	0.223	7
Z10	stretch	2.3	0	0	0.101	6
Z10	walk30	2.8	0	0	1.953	469.01
Z10	walk30	2.8	0	0	1.885	408.39
Z10	walk30	2.8	0	0	1.895	481.82
Z10	walk30	2.8	0	0	2.379	601.63
Z10	walk30	2.8	0	0	2.365	530.37
Z10	walk30	2.8	0	0	2.084	449.51
Z10	walk30	2.8	0	0	2.297	552.31
Z10	walk30	2.8	0	0	2.385	608.96
Z10	walk30	2.8	0	0	2.242	537.15
Z10	walk30	2.8	0	0	2.35	548.75
Z10	walk30	2.8	0	0	2.498	597.34
Z10	walk30	2.8	0	0	2.748	585.91
Z10	walk30	2.8	0	0	2.537	594.13
Z10	walk30	2.8	0	0	2.594	585.34
Z10	walk30	2.8	0	0	2.523	628.06
Z10	walk30	2.8	0	0	2.719	720.02
Z10	walk30	2.8	0	0	3.004	632.93
Z10	walk30	2.8	0	0	2.783	630.37
Z10	walk30	2.8	0	0	2.943	638.73
Z10	walk30	2.8	0	0	2.352	540.65
Z10	walk30	2.8	0	0	2.166	524.88
Z10	walk30	2.8	0	0	2.588	642.27
Z10	walk30	2.8	0	0	2.512	582.1
Z10	walk30	2.8	0	0	2.5	563.62
Z10	walk30	2.8	0	0	2.307	577.74
Z10	walk30	2.8	0	0	2.504	654.35
Z10	walk30	2.8	0	0	2.65	590.52
Z10	walk30	2.8	0	0	2.439	545.88
Z11	baskets	4.5	1	0	4.039	1610.59
Z11	baskets	4.5	1	0	6.801	1909.92
Z11	baskets	4.5	1	0	4.152	1471.09
Z11	baskets	4.5	1	0	7.031	1262.76
Z11	baskets	4.5	1	0	4.996	1495.58
Z11	baskets	4.5	1	0	4.914	1514.22
Z11	baskets	4.5	1	0	5.5	1427.84
Z11	baskets	4.5	1	0	6.48	1808.75
Z11	baskets	4.5	1	0	5	1140.55
Z11	baskets	4.5	1	0	5.766	1876.93
Z11	baskets	4.5	1	0	5.516	1616.17
Z11	baskets	4.5	1	0	6.426	1645.78
Z11	baskets	4.5	1	0	5.871	1517.34
Z11	baskets	4.5	1	0	5.582	1473.1
Z11	baskets	4.5	1	0	5.922	1591.25
Z11	baskets	4.5	1	0	6.371	1497.91
Z11	baskets	4.5	1	0	7.539	1591.48
Z11	baskets	4.5	1	0	5.648	1598.78
Z11	baskets	4.5	1	0	7.391	1782.68
Z11	baskets	4.5	1	0	5.559	1211.14
Z11	baskets	4.5	1	0	5.262	1460.5
Z11	baskets	4.5	1	0	6.27	1310.88
Z11	baskets	4.5	1	0	6.324	1568.43
Z11	baskets	4.5	1	0	5.867	1404.74
Z11	baskets	4.5	1	0	5.234	1046.4
Z11	baskets	4.5	1	0	5.34	1226.65
Z11	baskets	4.5	1	0	6.043	1096.4
Z11	baskets	4.5	1	0	5.297	1625.91
Z11	baskets	4.5	1	0	6.945	1443.34
Z11	baskets	4.5	1	0	6.387	1000.34
Z11	baskets	4.5	1	0	4.66	1895.14
Z11	baskets	4.5	1	0	6.66	1392.09
Z11	baskets	4.5	1	0	4.012	1036.8
Z11	baskets	4.5	1	0	6.801	1489.7
Z11	baskets	4.5	1	0	7.57	1223.08
Z11	baskets	4.5	1	0	5.66	1694.42
Z11	baskets	4.5	1	0	5.75	1717.33
Z11	seated.0	1	0	0	0.059	9
Z11	seated.0	1	0	0	0.056	5
Z11	seated.0	1	0	0	0.057	4
Z11	seated.0	1	0	0	0.057	0
Z11	seated.0	1	0	0	0.06	0
Z11	seated.0	1	0	0	0.055	0
Z11	seated.0	1	0	0	0.059	0
Z11	seated.0	1	0	0	0.055	0
Z11	stretch	2.3	0	0	0.16	8.54
Z11	stretch	2.3	0	0	0.121	47.68
Z11	stretch	2.3	0	0	0.088	125.87
Z11	stretch	2.3	0	0	0.195	81.02
Z11	stretch	2.3	0	0	0.125	71
Z11	walk30	2.8	0	0	1.887	482.66
Z11	walk30	2.8	0	0	1.996	400.67
Z11	walk30	2.8	0	0	1.768	403.76
Z11	walk30	2.8	0	0	1.846	363.28
Z11	walk30	2.8	0	0	1.803	380.3
Z11	walk30	2.8	0	0	1.673	356.43
Z11	walk30	2.8	0	0	1.637	362.43
Z11	walk30	2.8	0	0	1.908	415.1
Z11	walk30	2.8	0	0	1.749	382.5
Z11	walk30	2.8	0	0	1.936	487.25
Z11	walk30	2.8	0	0	2.027	403.63
Z11	walk30	2.8	0	0	1.891	426.92
Z11	walk30	2.8	0	0	1.649	330.66
Z11	walk30	2.8	0	0	1.47	328.53
Z11	walk30	2.8	0	0	1.65	388.78
Z11	walk30	2.8	0	0	1.547	396.19
Z11	walk30	2.8	0	0	1.658	359.96
Z11	walk30	2.8	0	0	1.772	429.54
Z11	walk30	2.8	0	0	1.872	405.28
Z11	walk30	2.8	0	0	2.004	413.87
Z11	walk30	2.8	0	0	1.905	391.04
Z11	walk30	2.8	0	0	1.831	357.14
Z11	walk30	2.8	0	0	1.937	420.79
Z11	walk30	2.8	0	0	1.844	326.44
Z11	walk30	2.8	0	0	1.692	388.46
Z11	walk30	2.8	0	0	1.696	333.05
Z11	walk30	2.8	0	0	1.845	335.17
Z11	walk30	2.8	0	0	1.678	454.29
Z11	walk30	2.8	0	0	2.164	354.79
Z11	walk30	2.8	0	0	1.77	349.33
Z11	walk30	2.8	0	0	1.563	333.64
Z11	walk30	2.8	0	0	1.714	391.58
Z11	walk30	2.8	0	0	1.756	347.15
Z11	walk30	2.8	0	0	1.855	347.73
Z11	walk30	2.8	0	0	1.841	355.87
Z11	walk30	2.8	0	0	1.945	365.43
Z11	walk30	2.8	0	0	1.727	360.08
Z11	walk30	2.8	0	0	1.916	406.6
Z11	walk30	2.8	0	0	2.107	418.79
Z11	walk30	2.8	0	0	1.938	403.96
Z11	walk30	2.8	0	0	1.925	367.29
Z11	walk30	2.8	0	0	1.766	297.69
Z11	walk30	2.8	0	0	1.595	283.06
Z11	walk30	2.8	0	0	1.566	324.38
Z11	walk30	2.8	0	0	1.719	337.65
Z12	baskets	4.5	1	0	3.236	1551.17
Z12	baskets	4.5	1	0	3.412	1232.95
Z12	baskets	4.5	1	0	4.707	1594.88
Z12	baskets	4.5	1	0	7.375	1401.44
Z12	baskets	4.5	1	0	6.313	1706.21
Z12	baskets	4.5	1	0	4.965	1146.47
Z12	baskets	4.5	1	0	3.693	1615.2
Z12	baskets	4.5	1	0	5.938	1191.43
Z12	baskets	4.5	1	0	5.906	1313.12
Z12	baskets	4.5	1	0	3.896	1050.29
Z12	baskets	4.5	1	0	4.133	1146.28
Z12	baskets	4.5	1	0	2.83	1235.53
Z12	baskets	4.5	1	0	5.359	1171.8
Z12	baskets	4.5	1	0	3.844	1211.04
Z12	baskets	4.5	1	0	4.68	1109.68
Z12	baskets	4.5	1	0	4.309	1147.9
Z12	baskets	4.5	1	0	3	985.86
Z12	baskets	4.5	1	0	3.42	1042.64
Z12	baskets	4.5	1	0	6.488	1102.29
Z12	baskets	4.5	1	0	4.895	1719.35
Z12	baskets	4.5	1	0	4.352	1377.35
Z12	baskets	4.5	1	0	3.986	968.03
Z12	baskets	4.5	1	0	7.566	1866.96
Z12	baskets	4.5	1	0	6.512	1622.79
Z12	baskets	4.5	1	0	3.734	1003.11
Z12	baskets	4.5	1	0	4.992	1341.48
Z12	baskets	4.5	1	0	4.965	1184.43
Z12	baskets	4.5	1	0	4.297	1070.01
Z12	baskets	4.5	1	0	4.145	1255.25
Z12	run10	9.8	1	1	7.805	1578.41
Z12	run10	9.8	1	1	7.828	1828.41
Z12	run10	9.8	1	1	8.297	1777.52
Z12	run10	9.8	1	1	8.164	1918.64
Z12	run10	9.8	1	1	7.703	1699.16
Z12	run10	9.8	1	1	7.945	1716.5
Z12	run10	9.8	1	1	7.762	1697.94
Z12	run10	9.8	1	1	8.063	1623.94
Z12	run10	9.8	1	1	8.039	1704.14
Z12	run10	9.8	1	1	7.934	1882.94
Z12	run10	9.8	1	1	8.633	1848.17
Z12	run10	9.8	1	1	8.93	1919.58
Z12	run10	9.8	1	1	8.805	1848.35
Z12	run10	9.8	1	1	8.258	1770.1
Z12	run10	9.8	1	1	8.18	1867.63
Z12	run10	9.8	1	1	7.914	1626.85
Z12	run10	9.8	1	1	7.547	1592.74
Z12	run10	9.8	1	1	7.859	1664.91
Z12	run10	9.8	1	1	8.039	1709.6
Z12	run10	9.8	1	1	8.07	1643.15
Z12	seated.0	1	0	0	0.048	0
Z12	seated.0	1	0	0	0.203	0
Z12	seated.0	1	0	0	0.065	0
Z12	seated.0	1	0	0	0.077	0
Z12	seated.0	1	0	0	0.056	0
Z12	walk24	3	0	0	1.519	507.32
Z12	walk24	3	0	0	1.416	445.44
Z12	walk24	3	0	0	1.614	557.11
Z12	walk24	3	0	0	1.938	539.61
Z12	walk24	3	0	0	1.963	502.09
Z12	walk24	3	0	0	2.043	589.86
Z12	walk24	3	0	0	1.573	472.54
Z12	walk24	3	0	0	2.012	567.5
Z12	walk24	3	0	0	2.357	674.88
Z12	walk24	3	0	0	2.322	667.83
Z12	walk24	3	0	0	2.26	583.43
Z12	walk24	3	0	0	2.229	571.62
Z12	walk24	3	0	0	2.02	542.67
Z12	walk24	3	0	0	2.152	539.25
Z12	walk24	3	0	0	1.943	522.75
Z12	walk24	3	0	0	1.898	551.99
Z12	walk24	3	0	0	2.1	573.67
Z12	walk24	3	0	0	2.258	608.85
Z12	walk24	3	0	0	2.229	587.22
Z12	walk24	3	0	0	1.957	508.15
Z12	walk24	3	0	0	1.911	503.16
Z12	walk24	3	0	0	1.888	498.98
Z12	walk24	3	0	0	2.008	445.95
Z12	walk24	3	0	0	1.729	345.61
Z12	walk24	3	0	0	1.626	463.93
Z12	walk24	3	0	0	2.229	539.41
Z12	walk24	3	0	0	2.322	596.96
Z12	walk24	3	0	0	2.418	595.05
Z12	walk24	3	0	0	2.213	586.48
Z12	walk24	3	0	0	2.404	607.55
Z12	walk24	3	0	0	2.182	575.45
Z12	walk24	3	0	0	2.408	541.04
Z13	run9	10.5	1	1	8.43	1496.54
Z13	run9	10.5	1	1	8.617	1608.57
Z13	run9	10.5	1	1	8.813	1572.08
Z13	run9	10.5	1	1	8.406	1588.41
Z13	run9	10.5	1	1	8.586	1591.48
Z13	run9	10.5	1	1	8.344	1681.76
Z13	run9	10.5	1	1	8.508	1599.16
Z13	run9	10.5	1	1	8.469	1637.49
Z13	run9	10.5	1	1	8.422	1688.26
Z13	run9	10.5	1	1	8.93	1688.3
Z13	run9	10.5	1	1	8.438	1706.13
Z13	run9	10.5	1	1	8.609	1670.16
Z13	run9	10.5	1	1	8.758	1662.22
Z13	run9	10.5	1	1	8.719	1723.11
Z13	stretch	2.3	0	0	0.305	235.69
Z13	stretch	2.3	0	0	0.248	355.29
Z13	stretch	2.3	0	0	0.303	191.65
Z13	stretch	2.3	0	0	0.239	239.71
Z13	stretch	2.3	0	0	0.23	215.09
Z13	stretch	2.3	0	0	0.209	307.02
Z13	stretch	2.3	0	0	0.204	262.61
Z13	stretch	2.3	0	0	0.377	224.04
Z13	walk20	3.5	0	0	3.074	885.33
Z13	walk20	3.5	0	0	3.301	913.19
Z13	walk20	3.5	0	0	3.24	949.86
Z13	walk20	3.5	0	0	3.596	925.79
Z13	walk20	3.5	0	0	3.469	1064
Z13	walk20	3.5	0	0	4.063	1073.83
Z13	walk20	3.5	0	0	3.648	978.69
Z13	walk20	3.5	0	0	3.834	1026.47
Z13	walk20	3.5	0	0	3.66	999.94
Z13	walk20	3.5	0	0	3.691	1056.72
Z13	walk20	3.5	0	0	3.861	1007.08
Z13	walk20	3.5	0	0	3.803	1048.75
Z13	walk20	3.5	0	0	3.801	1049.1
Z13	walk20	3.5	0	0	3.717	984.27
Z13	walk20	3.5	0	0	3.623	1057.63
Z13	walk20	3.5	0	0	3.645	944.28
Z13	walk20	3.5	0	0	3.461	867.02
Z13	walk20	3.5	0	0	3.477	1034.69
Z13	walk20	3.5	0	0	3.729	1001.86
Z13	walk20	3.5	0	0	3.625	1042.74
Z13	walk20	3.5	0	0	3.42	919.34
Z13	walk20	3.5	0	0	3.311	979.55
Z13	walk20	3.5	0	0	3.627	1025.77
Z13	walk20	3.5	0	0	3.695	978.15
Z13	walk20	3.5	0	0	3.449	899.32
Z13	walk20	3.5	0	0	3.422	933.27
Z13	walk20	3.5	0	0	3.576	1032.6
Z13	walk20	3.5	0	0	3.82	979.62
Z13	walk20	3.5	0	0	3.332	875.98
Z13	walk20	3.5	0	0	3.656	1057.92
Z13	walk20	3.5	0	0	3.822	1036.01
Z13	walk20	3.5	0	0	3.547	922.19
Z13	walk20	3.5	0	0	3.42	893.12
Z13	walk20	3.5	0	0	3.076	917.96
Z13	walk20	3.5	0	0	3.619	926.65
Z13	walk20	3.5	0	0	3.455	1052.42
Z13	walk20	3.5	0	0	3.807	971.77
Z13	walk20	3.5	0	0	3.434	925.43
Z13	walk20	3.5	0	0	3.686	1014.83
Z13	walk20	3.5	0	0	3.623	1012.4
Z13	walk20	3.5	0	0	3.664	1022.67
Z13	walk20	3.5	0	0	3.75	977.97
Z13	walk20	3.5	0	0	3.641	973.24
Z13	walk20	3.5	0	0	3.758	983.89
Z13	walk20	3.5	0	0	3.688	1032.33
Z13	walk20	3.5	0	0	3.621	910.72
Z13	walk20	3.5	0	0	3.33	932.89
Z13	walk20	3.5	0	0	3.592	1061.5
Z13	walk20	3.5	0	0	3.752	1093.21
Z13	walk20	3.5	0	0	3.9	984.7
Z13	walk20	3.5	0	0	3.781	942.43
Z13	walk20	3.5	0	0	3.311	931.71
Z13	walk20	3.5	0	0	3.371	832.48
Z13	walk20	3.5	0	0	3.33	997
Z13	walk20	3.5	0	0	3.768	1000.46
Z13	walk20	3.5	0	0	3.6	944.63
Z13	walk20	3.5	0	0	3.344	1033.55
Z13	walk20	3.5	0	0	3.605	1027.22
Z13	walk20	3.5	0	0	3.746	998.56
Z13	walk20	3.5	0	0	3.332	817.15
Z14	seated.0	1	0	0	0.071	0
Z14	seated.0	1	0	0	0.074	0
Z14	seated.0	1	0	0	0.073	0
Z14	seated.0	1	0	0	0.066	0
Z14	seated.0	1	0	0	0.071	0
Z14	seated.0	1	0	0	0.062	0
Z14	stretch	2.3	0	0	0.326	20
Z14	stretch	2.3	0	0	0.068	15
Z14	stretch	2.3	0	0	0.071	22
Z14	stretch	2.3	0	0	0.084	5
Z14	stretch	2.3	0	0	0.134	13
Z14	walk20	3.5	0	0	3.064	865.62
Z14	walk20	3.5	0	0	3.283	944.43
Z14	walk20	3.5	0	0	3.488	857.84
Z14	walk20	3.5	0	0	3.311	955.18
Z14	walk20	3.5	0	0	3.563	909.29
Z14	walk20	3.5	0	0	3.139	785.66
Z14	walk20	3.5	0	0	3.059	881.94
Z14	walk20	3.5	0	0	3.158	851.55
Z14	walk20	3.5	0	0	3.445	830.78
Z14	walk20	3.5	0	0	3.096	884.49
Z14	walk20	3.5	0	0	3.225	879.92
Z14	walk20	3.5	0	0	3.268	913.41
Z14	walk20	3.5	0	0	3.328	894.09
Z14	walk20	3.5	0	0	3.211	831.82
Z15	run9	10.5	1	1	11.82	1734.63
Z15	run9	10.5	1	1	11.727	1738.22
Z15	run9	10.5	1	1	10.961	1703.92
Z15	run9	10.5	1	1	10.641	1654.3
Z15	run9	10.5	1	1	10.555	1693.93
Z15	run9	10.5	1	1	10.203	1835.83
Z15	run9	10.5	1	1	10.922	1859.58
Z15	run9	10.5	1	1	10.344	1780.59
Z15	run9	10.5	1	1	9.484	1665.97
Z15	run9	10.5	1	1	9.555	1581.86
Z15	run9	10.5	1	1	9.43	1643.6
Z15	run9	10.5	1	1	9.031	1604.19
Z15	run9	10.5	1	1	9.047	1694.7
Z15	run9	10.5	1	1	9.852	1741.88
Z15	run9	10.5	1	1	9.836	1764.02
Z15	run9	10.5	1	1	10.977	1805.12
Z15	seated.0	1	0	0	0.086	0
Z15	seated.0	1	0	0	0.106	0
Z15	seated.0	1	0	0	0.079	0
Z15	seated.0	1	0	0	0.078	0
Z15	seated.0	1	0	0	0.069	0
Z15	seated.0	1	0	0	0.063	0
Z15	walk20	3.5	0	0	3.373	970.04
Z15	walk20	3.5	0	0	3.1	869.53
Z15	walk20	3.5	0	0	3.152	959.81
Z15	walk20	3.5	0	0	3.172	903.35
Z15	walk20	3.5	0	0	3.342	890.65
Z15	walk20	3.5	0	0	3.352	907.7
Z15	walk20	3.5	0	0	3.113	829.95
Z15	walk20	3.5	0	0	3.158	747.57
Z15	walk20	3.5	0	0	2.988	779.49
Z15	walk20	3.5	0	0	2.887	885.07
Z15	walk20	3.5	0	0	3.191	749.69
Z15	walk20	3.5	0	0	2.92	941.61
Z15	walk20	3.5	0	0	3.428	1092.35
Z15	walk20	3.5	0	0	3.613	1075.29
Z15	walk20	3.5	0	0	3.326	1083.5
Z15	walk20	3.5	0	0	3.51	1000.81
Z15	walk20	3.5	0	0	3.377	1143.54
Z15	walk20	3.5	0	0	3.725	952.96
Z15	walk20	3.5	0	0	3.402	960.55
Z15	walk20	3.5	0	0	3.355	984.88
Z15	walk20	3.5	0	0	3.336	942.66
Z15	walk20	3.5	0	0	3.252	851.03
Z15	walk20	3.5	0	0	2.961	862.26
Z15	walk20	3.5	0	0	3.285	768.64
Z15	walk20	3.5	0	0	2.857	918.09
Z15	walk20	3.5	0	0	3.127	923.8
Z15	walk20	3.5	0	0	3.516	815.27
Z15	walk20	3.5	0	0	2.879	831.7
Z15	walk20	3.5	0	0	2.996	822.31
Z15	walk20	3.5	0	0	2.93	977.42
Z15	walk20	3.5	0	0	3.576	976.24
Z15	walk20	3.5	0	0	3.318	974.44
Z15	walk20	3.5	0	0	3.551	992.89
Z16	run12	8.3	1	1	9.156	1861.5
Z16	run12	8.3	1	1	9.328	1790.64
Z16	run12	8.3	1	1	9.273	1807.56
Z16	run12	8.3	1	1	9.078	1709.38
Z16	run12	8.3	1	1	9.133	1824.27
Z16	run12	8.3	1	1	8.914	1764.71
Z16	run12	8.3	1	1	9.055	1797.04
Z16	run12	8.3	1	1	9.078	1723.56
Z16	run12	8.3	1	1	8.969	1907.58
Z16	run12	8.3	1	1	9.438	1784.43
Z16	run12	8.3	1	1	8.969	1629.87
Z16	run12	8.3	1	1	8.625	1699.11
Z16	run12	8.3	1	1	8.859	1729.32
Z16	run12	8.3	1	1	8.703	1770.05
Z16	run12	8.3	1	1	8.938	1696.38
Z16	run12	8.3	1	1	8.617	1767.51
Z16	run12	8.3	1	1	8.758	1727.02
Z16	stretch	2.3	0	0	0.111	97.74
Z16	stretch	2.3	0	0	0.131	79.4
Z16	stretch	2.3	0	0	0.112	55.08
Z16	stretch	2.3	0	0	0.098	62.82
Z16	stretch	2.3	0	0	0.136	107.06
Z16	stretch	2.3	0	0	0.115	28.16
Z16	stretch	2.3	0	0	0.157	10
Z16	stretch	2.3	0	0	0.091	7.28
Z16	stretch	2.3	0	0	0.126	55
Z16	stretch	2.3	0	0	0.115	35.13
Z16	walk20	3.5	0	0	3.697	964.73
Z16	walk20	3.5	0	0	3.334	812.84
Z16	walk20	3.5	0	0	2.834	852.05
Z16	walk20	3.5	0	0	3.055	928.77
Z16	walk20	3.5	0	0	3.283	1066.65
Z16	walk20	3.5	0	0	3.414	1004.36
Z16	walk20	3.5	0	0	3.223	990.09
Z16	walk20	3.5	0	0	3.271	931.9
Z16	walk20	3.5	0	0	3.021	951.41
Z16	walk20	3.5	0	0	3.027	918.32
Z16	walk20	3.5	0	0	2.949	970.72
Z16	walk20	3.5	0	0	3.119	1013.98
Z16	walk20	3.5	0	0	3.377	975.16
Z16	walk20	3.5	0	0	3.324	1003.04
Z16	walk20	3.5	0	0	3.424	893.89
Z16	walk20	3.5	0	0	3.166	926.83
Z16	walk20	3.5	0	0	2.982	958.18
Z16	walk20	3.5	0	0	3.234	929.12
Z16	walk20	3.5	0	0	3.066	916.38
Z16	walk20	3.5	0	0	3.135	906.17
Z16	walk20	3.5	0	0	2.859	950.94
Z16	walk20	3.5	0	0	3.107	975.71
Z16	walk20	3.5	0	0	3.207	916.67
Z16	walk20	3.5	0	0	3.033	987.23
Z16	walk20	3.5	0	0	3.199	1005.28
Z16	walk20	3.5	0	0	3.197	940.56
Z16	walk20	3.5	0	0	3.068	934.98
Z17	run9	10.5	1	1	9.57	1322.11
Z17	run9	10.5	1	1	9.977	1257.17
Z17	run9	10.5	1	1	8.969	1263.36
Z17	run9	10.5	1	1	9.047	1165.23
Z17	run9	10.5	1	1	7.867	1154.08
Z17	run9	10.5	1	1	7.859	1246.32
Z17	run9	10.5	1	1	8.883	1216.28
Z17	run9	10.5	1	1	8.5	1224
Z17	run9	10.5	1	1	8.391	1211.79
Z17	run9	10.5	1	1	8.852	1164.36
Z17	run9	10.5	1	1	7.867	1146.29
Z17	run9	10.5	1	1	7.996	1200.96
Z17	run9	10.5	1	1	8.234	1352.56
Z17	stretch	2.3	0	0	0.129	59.77
Z17	stretch	2.3	0	0	0.145	70.58
Z17	stretch	2.3	0	0	0.174	58
Z17	walk20	3.5	0	0	2.346	659.63
Z17	walk20	3.5	0	0	2.24	693.96
Z17	walk20	3.5	0	0	2.398	646.31
Z17	walk20	3.5	0	0	2.25	686.14
Z17	walk20	3.5	0	0	2.477	692.22
Z17	walk20	3.5	0	0	2.506	742.59
Z17	walk20	3.5	0	0	2.412	689.16
Z17	walk20	3.5	0	0	2.564	675.31
Z17	walk20	3.5	0	0	2.471	658.81
Z17	walk20	3.5	0	0	2.602	699.48
Z17	walk20	3.5	0	0	2.547	682.45
Z17	walk20	3.5	0	0	2.555	676.92
Z17	walk20	3.5	0	0	2.441	644.74
Z17	walk20	3.5	0	0	2.389	665.06
Z17	walk20	3.5	0	0	2.268	624.35
Z17	walk20	3.5	0	0	2.291	664.65
Z17	walk20	3.5	0	0	2.365	677.13
Z17	walk20	3.5	0	0	2.363	617.55
Z17	walk20	3.5	0	0	2.521	715.03
Z17	walk20	3.5	0	0	2.639	718.81
Z17	walk20	3.5	0	0	2.689	697.26
Z17	walk20	3.5	0	0	2.664	736.73
Z17	walk20	3.5	0	0	2.896	660.16
Z17	walk20	3.5	0	0	2.443	637.24
Z17	walk20	3.5	0	0	2.344	624.95
Z17	walk20	3.5	0	0	2.139	651.13
Z17	walk20	3.5	0	0	2.498	660.42
Z17	walk20	3.5	0	0	2.471	630.55
Z17	walk20	3.5	0	0	2.207	612.54
Z18	stretch	2.3	0	0	0.21	175
Z18	stretch	2.3	0	0	0.223	174.82
Z18	stretch	2.3	0	0	0.213	272.41
Z18	stretch	2.3	0	0	0.271	250.4
Z18	stretch	2.3	0	0	0.3	170.44
Z18	stretch	2.3	0	0	0.36	106.89
Z18	stretch	2.3	0	0	0.305	205.34
Z18	walk24	3	0	0	2.713	668.09
Z18	walk24	3	0	0	2.793	659.48
Z18	walk24	3	0	0	2.355	517.19
Z18	walk24	3	0	0	1.995	634.07
Z18	walk24	3	0	0	2.379	601.17
Z18	walk24	3	0	0	2.275	655.71
Z18	walk24	3	0	0	2.299	650.92
Z18	walk24	3	0	0	2.303	644.84
Z18	walk24	3	0	0	2.197	584.32
Z18	walk24	3	0	0	1.896	602.51
Z18	walk24	3	0	0	2.322	576.35
Z18	walk24	3	0	0	2.002	615.61
Z18	walk24	3	0	0	2.15	621.64
Z18	walk24	3	0	0	2.283	585.79
Z18	walk24	3	0	0	2.057	718.07
Z18	walk24	3	0	0	2.701	632.22
Z18	walk24	3	0	0	2.391	662.67
Z18	walk24	3	0	0	2.422	616.13
Z18	walk24	3	0	0	2.258	644.92
Z18	walk24	3	0	0	2.225	584.87
Z18	walk24	3	0	0	2.133	631.45
Z18	walk24	3	0	0	2.07	547.07
Z18	walk24	3	0	0	1.9	507.42
Z18	walk24	3	0	0	1.803	500.55
Z18	walk24	3	0	0	1.789	573.91
Z18	walk24	3	0	0	1.696	587.36
Z18	walk24	3	0	0	2.029	626.4
Z18	walk24	3	0	0	2.146	608.5
Z18	walk24	3	0	0	2.057	625.04
Z18	walk24	3	0	0	2.184	613.43
Z18	walk24	3	0	0	2.227	685.68
Z18	walk24	3	0	0	2.396	591.04
Z18	walk24	3	0	0	2.205	620.33
Z18	walk24	3	0	0	2.27	571.52
Z18	walk24	3	0	0	2.193	585.3
Z18	walk24	3	0	0	2.002	613.25
Z18	walk24	3	0	0	2.291	682.1
Z18	walk24	3	0	0	2.561	639.74
Z18	walk24	3	0	0	2.07	682.12
Z18	walk24	3	0	0	2.332	635.02
Z18	walk24	3	0	0	2.256	612.39
Z18	walk24	3	0	0	2.127	606.92
Z18	walk24	3	0	0	2.135	644.94
Z18	walk24	3	0	0	2.293	678.45
Z18	walk24	3	0	0	2.242	607.34
Z19	run12	8.3	1	1	8.922	1519.69
Z19	run12	8.3	1	1	8.891	1474.08
Z19	run12	8.3	1	1	8.43	1523.23
Z19	run12	8.3	1	1	8.414	1519.63
Z19	run12	8.3	1	1	8.664	1395.55
Z19	run12	8.3	1	1	8.641	1410.48
Z19	run12	8.3	1	1	8.633	1424.56
Z19	run12	8.3	1	1	9.086	1521.95
Z19	run12	8.3	1	1	9.055	1485.54
Z19	run12	8.3	1	1	9	1441.68
Z19	run12	8.3	1	1	8.43	1385.65
Z19	run12	8.3	1	1	8.453	1421.25
Z19	run12	8.3	1	1	7.98	1466.98
Z19	run12	8.3	1	1	8.18	1432.31
Z19	run12	8.3	1	1	8.297	1362.22
Z19	run12	8.3	1	1	8.344	1462.21
Z19	run12	8.3	1	1	8.477	1391.13
Z19	run12	8.3	1	1	8.703	1393.19
Z19	run12	8.3	1	1	8.555	1356.17
Z19	run12	8.3	1	1	8.211	1404.04
Z19	run12	8.3	1	1	8.523	1478.97
Z19	run12	8.3	1	1	9.023	1489.3
Z19	run12	8.3	1	1	8.93	1514.87
Z19	run12	8.3	1	1	9.156	1489.69
Z19	run12	8.3	1	1	8.734	1451.85
Z19	run12	8.3	1	1	8.984	1449.29
Z19	run12	8.3	1	1	8.633	1401.85
Z19	run12	8.3	1	1	8.445	1445
Z19	run12	8.3	1	1	9.094	1389.37
Z19	run12	8.3	1	1	8.539	1350.02
Z19	run12	8.3	1	1	8.531	1387.95
Z19	run12	8.3	1	1	8.813	1424.25
Z19	run12	8.3	1	1	8.844	1447.1
Z19	run12	8.3	1	1	8.891	1405.54
Z19	run12	8.3	1	1	8.914	1466.5
Z19	run12	8.3	1	1	8.992	1414.29
Z19	run12	8.3	1	1	8.633	1376.27
Z19	seated.0	1	0	0	0.048	0
Z19	seated.0	1	0	0	0.083	0
Z19	seated.0	1	0	0	0.068	0
Z19	seated.0	1	0	0	0.068	0
Z19	seated.0	1	0	0	0.059	3
Z19	seated.0	1	0	0	0.056	0
Z19	seated.0	1	0	0	0.052	0
Z19	seated.0	1	0	0	0.056	0
Z19	seated.0	1	0	0	0.051	0
Z19	walk24	3	0	0	2.041	404.01
Z19	walk24	3	0	0	2.098	383.73
Z19	walk24	3	0	0	2.148	363.16
Z19	walk24	3	0	0	1.904	393.45
Z19	walk24	3	0	0	2.176	378.72
Z19	walk24	3	0	0	1.998	360.24
Z19	walk24	3	0	0	1.883	379.27
Z19	walk24	3	0	0	1.954	362.2
Z19	walk24	3	0	0	1.872	353.43
Z19	walk24	3	0	0	1.771	323.7
Z19	walk24	3	0	0	1.771	390.99
Z19	walk24	3	0	0	1.946	393.51
Z19	walk24	3	0	0	1.994	371.36
Z19	walk24	3	0	0	1.851	330.67
Z19	walk24	3	0	0	1.918	375.2
Z19	walk24	3	0	0	2.023	373.97
Z19	walk24	3	0	0	1.93	328.18
Z19	walk24	3	0	0	1.941	379.63
Z19	walk24	3	0	0	1.985	368.52
Z19	walk24	3	0	0	1.844	371.22
Z19	walk24	3	0	0	2.029	361.1
Z19	walk24	3	0	0	1.919	400.7
Z19	walk24	3	0	0	2.023	352.33
Z19	walk24	3	0	0	1.926	381
Z19	walk24	3	0	0	1.999	384.19
Z19	walk24	3	0	0	1.897	412.34
Z19	walk24	3	0	0	2.027	351.94
Z19	walk24	3	0	0	1.809	393.3
Z19	walk24	3	0	0	1.899	386.34
Z19	walk24	3	0	0	1.769	376.54
Z19	walk24	3	0	0	1.892	228.06
Z20	walk15	5	1	0	3.285	858.72
Z20	walk15	5	1	0	3.506	840.85
Z20	walk15	5	1	0	3.58	822.21
Z20	walk15	5	1	0	3.582	813.09
Z20	walk15	5	1	0	3.318	789.43
Z20	walk15	5	1	0	3.338	837.64
Z20	walk15	5	1	0	3.605	783.83
Z20	walk15	5	1	0	3.254	879.23
Z20	walk15	5	1	0	3.604	830.8
Z20	walk15	5	1	0	3.465	802.93
Z20	walk15	5	1	0	3.439	922.25
Z20	walk15	5	1	0	3.686	907.5
Z20	walk15	5	1	0	3.584	846.84
Z20	walk15	5	1	0	3.514	888.51
Z20	walk15	5	1	0	3.76	824.34
Z20	walk15	5	1	0	3.363	897.58
Z20	walk15	5	1	0	3.65	806.31
Z20	walk15	5	1	0	3.381	813.5
Z20	walk15	5	1	0	3.1	883.14
Z20	walk15	5	1	0	3.592	852.42
Z20	walk15	5	1	0	3.422	843.65
Z20	walk15	5	1	0	3.51	898.15
Z20	walk15	5	1	0	3.766	972.12
Z20	walk15	5	1	0	3.594	868.7
Z20	walk15	5	1	0	3.666	863.64
Z20	walk15	5	1	0	3.5	770.29
Z20	walk15	5	1	0	3.26	864.49
Z20	walk15	5	1	0	3.645	836.94
Z20	walk15	5	1	0	3.504	873.51
Z20	walk15	5	1	0	3.539	844.6
Z21	seated.0	1	0	0	0.094	0
Z21	seated.0	1	0	0	0.081	0
Z21	seated.0	1	0	0	0.085	0
Z21	seated.0	1	0	0	0.088	0
Z21	seated.0	1	0	0	0.074	0
Z21	seated.0	1	0	0	0.084	0
Z21	seated.0	1	0	0	0.074	0
Z21	seated.0	1	0	0	0.062	0
Z21	seated.0	1	0	0	0.067	0
Z21	seated.0	1	0	0	0.068	0
Z21	seated.0	1	0	0	0.06	0
Z21	seated.0	1	0	0	0.062	0
Z21	seated.0	1	0	0	0.066	0
Z21	seated.0	1	0	0	0.059	0
Z21	seated.0	1	0	0	0.064	0
Z21	seated.0	1	0	0	0.06	0
Z21	seated.0	1	0	0	0.067	0
Z21	walk20	3.5	0	0	3.172	980.97
Z21	walk20	3.5	0	0	3.797	999.11
Z21	walk20	3.5	0	0	3.529	956.06
Z21	walk20	3.5	0	0	3.174	906.4
Z21	walk20	3.5	0	0	3.354	941.26
Z21	walk20	3.5	0	0	3.467	1036.87
Z21	walk20	3.5	0	0	3.668	1026.26
Z21	walk20	3.5	0	0	3.48	938.71
Z21	walk20	3.5	0	0	3.232	994.15
Z21	walk20	3.5	0	0	3.506	945.47
Z21	walk20	3.5	0	0	3.311	951.25
Z21	walk20	3.5	0	0	3.51	892.08
Z21	walk20	3.5	0	0	3.266	969.19
Z21	walk20	3.5	0	0	3.725	990.16
Z21	walk20	3.5	0	0	3.326	855.42
Z21	walk20	3.5	0	0	2.98	922.31
Z21	walk20	3.5	0	0	3.227	913.82
Z21	walk20	3.5	0	0	3.332	846.31
Z21	walk20	3.5	0	0	2.836	844.64
Z21	walk20	3.5	0	0	3.145	929.76
Z21	walk20	3.5	0	0	3.09	944.78
Z21	walk20	3.5	0	0	3.436	950.59
Z21	walk20	3.5	0	0	3.236	927.56
Z21	walk20	3.5	0	0	3.297	936.03
Z21	walk20	3.5	0	0	3.373	892.83
Z21	walk20	3.5	0	0	3.244	939.74
Z21	walk20	3.5	0	0	3.445	922.94
Z21	walk20	3.5	0	0	3.305	961.05
Z21	walk20	3.5	0	0	3.539	899.51
Z22	run13	6	1	1	7.27	1364.53
Z22	run13	6	1	1	7.387	1434.59
Z22	run13	6	1	1	7.313	1368.85
Z22	run13	6	1	1	7.348	1340.13
Z22	run13	6	1	1	6.844	1253.7
Z22	run13	6	1	1	7.043	1293.05
Z22	run13	6	1	1	6.637	1239.18
Z22	run13	6	1	1	6.695	1267.67
Z22	run13	6	1	1	6.844	1229.41
Z22	run13	6	1	1	6.957	1270.19
Z22	run13	6	1	1	7.094	1259.68
Z22	run13	6	1	1	6.66	1264.97
Z22	run13	6	1	1	7.016	1212.95
Z22	run13	6	1	1	6.914	1207.52
Z22	run13	6	1	1	6.582	1169.86
Z22	run13	6	1	1	6.438	1164.87
Z22	run13	6	1	1	6.676	1124.1
Z22	run13	6	1	1	6.75	1174.68
Z22	run13	6	1	1	6.82	1169.15
Z22	run13	6	1	1	6.945	1143.54
Z22	run13	6	1	1	6.938	1150.34
Z22	run13	6	1	1	6.555	1058.67
Z22	walk24	3	0	0	2.064	427.16
Z22	walk24	3	0	0	2.127	441.07
Z22	walk24	3	0	0	1.929	466.53
Z22	walk24	3	0	0	2.354	496.88
Z22	walk24	3	0	0	2.295	481.84
Z22	walk24	3	0	0	2.195	460.65
Z22	walk24	3	0	0	2.234	536.27
Z22	walk24	3	0	0	2.463	559.21
Z22	walk24	3	0	0	2.719	489.45
Z22	walk24	3	0	0	2.4	483.18
Z22	walk24	3	0	0	2.266	491.54
Z22	walk24	3	0	0	2.25	477.45
Z22	walk24	3	0	0	2.225	415.9
Z22	walk24	3	0	0	1.976	442.79
Z22	walk24	3	0	0	2.061	476.59
Z22	walk24	3	0	0	1.94	414.55
Z22	walk24	3	0	0	1.982	515
Z22	walk24	3	0	0	2.078	548.52
Z22	walk24	3	0	0	2.156	517.7
Z22	walk24	3	0	0	2.145	520.39
Z22	walk24	3	0	0	2.258	523.84
Z22	walk24	3	0	0	2.246	556.55
Z22	walk24	3	0	0	2.246	539.19
Z22	walk24	3	0	0	2.313	512.4
Z22	walk24	3	0	0	2.26	541.8
Z22	walk24	3	0	0	2.188	466.76
Z22	walk24	3	0	0	1.936	423.12
Z22	walk24	3	0	0	2.063	471.99
Z22	walk24	3	0	0	2.107	484.46
Z22	walk24	3	0	0	2.129	450.4
Z22	walk24	3	0	0	1.985	562.8
Z22	walk24	3	0	0	2.354	543.05
Z22	walk24	3	0	0	2.26	521.48
Z22	walk24	3	0	0	2.215	508.07
Z22	walk24	3	0	0	2.223	509.71
Z22	walk24	3	0	0	2.205	479.95
Z22	walk24	3	0	0	2.014	488.92
Z22	walk24	3	0	0	2.205	542.41
Z22	walk24	3	0	0	2.23	508.17
Z23	run10	9.8	1	1	10.313	2061.7
Z23	run10	9.8	1	1	10.586	1974.82
Z23	run10	9.8	1	1	10.797	1967.13
Z23	run10	9.8	1	1	9.914	1844.82
Z23	run10	9.8	1	1	10.266	1947.46
Z23	run10	9.8	1	1	10.273	1930.12
Z23	run10	9.8	1	1	9.875	1847.12
Z23	run10	9.8	1	1	10.57	1888.44
Z23	run10	9.8	1	1	9.352	1894.66
Z23	run10	9.8	1	1	9.859	1810.33
Z23	run10	9.8	1	1	9.617	1855.59
Z23	run10	9.8	1	1	9.766	1903.71
Z23	run10	9.8	1	1	10.125	1965.57
Z23	run10	9.8	1	1	9.852	1841.85
Z23	run10	9.8	1	1	9.813	1778.67
Z23	run10	9.8	1	1	9.125	1740.93
Z23	run10	9.8	1	1	8.906	1827.67
Z23	run10	9.8	1	1	9.531	1747.34
Z23	run10	9.8	1	1	9.414	1857.15
Z23	stretch	2.3	0	0	0.212	159.25
Z23	stretch	2.3	0	0	0.553	131.24
Z23	stretch	2.3	0	0	0.347	177.61
Z23	stretch	2.3	0	0	0.456	204.72
Z23	walk15	5	1	0	5.285	1269.17
Z23	walk15	5	1	0	5.086	1219.54
Z23	walk15	5	1	0	4.801	1239.78
Z23	walk15	5	1	0	4.848	1209.67
Z23	walk15	5	1	0	5.094	1280.75
Z23	walk15	5	1	0	5	1238.83
Z23	walk15	5	1	0	5.285	1167.68
Z23	walk15	5	1	0	4.844	1163.56
Z23	walk15	5	1	0	5.051	1223.45
Z23	walk15	5	1	0	5.035	1229.98
Z23	walk15	5	1	0	5.18	1156.9
Z23	walk15	5	1	0	4.508	1237.94
Z23	walk15	5	1	0	5.344	1296.88
Z23	walk15	5	1	0	5.41	1242.68
Z23	walk15	5	1	0	4.781	1289.97
Z23	walk15	5	1	0	5.141	1230.43
Z23	walk15	5	1	0	4.883	1195.65
Z23	walk15	5	1	0	4.797	1306.72
Z23	walk15	5	1	0	5.16	1279.38
Z23	walk15	5	1	0	5.195	1285.14
Z23	walk15	5	1	0	5.035	1240.61
Z23	walk15	5	1	0	5.129	1308.95
Z23	walk15	5	1	0	4.969	1225.99
Z23	walk15	5	1	0	5.004	1222.86
Z23	walk15	5	1	0	5.262	1295.2
Z23	walk15	5	1	0	5.574	1256.86
Z23	walk15	5	1	0	4.738	1167.46
Z23	walk15	5	1	0	4.523	1258.22
Z23	walk15	5	1	0	5.18	1321.01
Z23	walk15	5	1	0	5	1226.78
Z23	walk15	5	1	0	4.992	1242.26
Z23	walk15	5	1	0	5.137	1268.86
Z23	walk15	5	1	0	5.141	1265.26
Z23	walk15	5	1	0	5.078	1256.02
Z23	walk15	5	1	0	5.324	1153.92
Z24	run12	8.3	1	1	7.355	1355.28
Z24	run12	8.3	1	1	7.07	1379.68
Z24	run12	8.3	1	1	6.926	1343.3
Z24	run12	8.3	1	1	6.957	1355.83
Z24	run12	8.3	1	1	7.215	1449.91
Z24	run12	8.3	1	1	7.414	1479.37
Z24	run12	8.3	1	1	8	1498.95
Z24	run12	8.3	1	1	7.859	1455.95
Z24	run12	8.3	1	1	7.266	1438.64
Z24	stretch	2.3	0	0	0.982	382.5
Z24	stretch	2.3	0	0	0.319	651.54
Z24	stretch	2.3	0	0	0.457	484.27
Z24	stretch	2.3	0	0	0.374	281.77
Z24	stretch	2.3	0	0	0.317	256.95
Z24	stretch	2.3	0	0	0.369	587.24
Z24	stretch	2.3	0	0	0.385	273.85
Z24	walk20	3.5	0	0	2.871	950.44
Z24	walk20	3.5	0	0	2.791	862.52
Z24	walk20	3.5	0	0	2.408	754.75
Z24	walk20	3.5	0	0	2.238	774.1
Z24	walk20	3.5	0	0	2.564	867.98
Z24	walk20	3.5	0	0	2.742	948.66
Z24	walk20	3.5	0	0	2.982	884.81
Z24	walk20	3.5	0	0	2.816	842.01
Z24	walk20	3.5	0	0	2.762	877.02
Z24	walk20	3.5	0	0	2.953	819.39
Z24	walk20	3.5	0	0	2.643	786.49
Z24	walk20	3.5	0	0	2.59	755.17
Z24	walk20	3.5	0	0	2.695	828.72
Z24	walk20	3.5	0	0	2.75	740.94
Z24	walk20	3.5	0	0	2.457	708.83
Z24	walk20	3.5	0	0	2.365	737.69
Z24	walk20	3.5	0	0	2.414	716.08
Z24	walk20	3.5	0	0	2.396	670.48
Z24	walk20	3.5	0	0	2.336	660.17
Z24	walk20	3.5	0	0	2.404	714.18
Z24	walk20	3.5	0	0	2.412	755.64
Z24	walk20	3.5	0	0	2.496	780.96
Z24	walk20	3.5	0	0	2.73	798.75
Z24	walk20	3.5	0	0	2.775	794.96
Z24	walk20	3.5	0	0	2.775	806.69
Z24	walk20	3.5	0	0	2.783	849.38
Z24	walk20	3.5	0	0	2.754	703.03
Z24	walk20	3.5	0	0	2.523	724.44
Z24	walk20	3.5	0	0	2.629	805
Z24	walk20	3.5	0	0	2.758	759.06
Z24	walk20	3.5	0	0	2.615	721.07
Z24	walk20	3.5	0	0	2.734	679.67
Z24	walk20	3.5	0	0	2.836	719.25
Z24	walk20	3.5	0	0	2.59	684.86
Z24	walk20	3.5	0	0	2.486	674.13
Z24	walk20	3.5	0	0	2.432	691.41
Z24	walk20	3.5	0	0	2.393	684.02
Z24	walk20	3.5	0	0	2.6	783.47
Z25	run9	10.5	1	1	10.586	1439.23
Z25	run9	10.5	1	1	10.305	1363.77
Z25	run9	10.5	1	1	10.672	1416.14
Z25	run9	10.5	1	1	10.813	1546.64
Z25	run9	10.5	1	1	11.055	1457.03
Z25	run9	10.5	1	1	10.453	1424.23
Z25	run9	10.5	1	1	9.836	1424.95
Z25	run9	10.5	1	1	9.289	1435.64
Z25	run9	10.5	1	1	9.875	1429.8
Z25	run9	10.5	1	1	10.352	1423.03
Z25	run9	10.5	1	1	11.594	1513.64
Z25	run9	10.5	1	1	10.172	1373.84
Z25	run9	10.5	1	1	9.766	1378.28
Z25	run9	10.5	1	1	9.602	1320.36
Z25	run9	10.5	1	1	10.484	1416.72
Z25	soccer	7	1	1	9.266	1263.76
Z25	soccer	7	1	1	9.164	1327.76
Z25	soccer	7	1	1	8.758	1298.15
Z25	soccer	7	1	1	9.398	1332.66
Z25	soccer	7	1	1	8.898	1341.85
Z25	soccer	7	1	1	8.68	1260.42
Z25	soccer	7	1	1	9.102	1338.94
Z25	soccer	7	1	1	9.789	1276.84
Z25	soccer	7	1	1	8.656	1280.21
Z25	soccer	7	1	1	8.898	1328.62
Z25	soccer	7	1	1	9.805	1301.1
Z25	soccer	7	1	1	9.195	1285.61
Z25	soccer	7	1	1	8.859	1361.28
Z25	soccer	7	1	1	8.719	1274.21
Z25	soccer	7	1	1	9.25	1316.21
Z25	walk20	3.5	0	0	3.5	626.09
Z25	walk20	3.5	0	0	3.578	777.35
Z25	walk20	3.5	0	0	3.438	702.21
Z25	walk20	3.5	0	0	3.404	714.01
Z25	walk20	3.5	0	0	4.613	660.94
Z25	walk20	3.5	0	0	4.586	635.32
Z25	walk20	3.5	0	0	4.598	646.98
Z25	walk20	3.5	0	0	3.963	628.79
Z25	walk20	3.5	0	0	3.574	594.81
Z25	walk20	3.5	0	0	4.078	842.42
Z25	walk20	3.5	0	0	3.943	787.73
Z25	walk20	3.5	0	0	3.525	876.06
Z25	walk20	3.5	0	0	3.75	738.08
Z25	walk20	3.5	0	0	3.775	721.53
Z25	walk20	3.5	0	0	3.52	689.02
Z25	walk20	3.5	0	0	4.918	695.78
Z25	walk20	3.5	0	0	4.848	632.23
Z25	walk20	3.5	0	0	4.449	624.49
Z25	walk20	3.5	0	0	3.754	620.84
Z25	walk20	3.5	0	0	3.805	696.43
Z25	walk20	3.5	0	0	3.684	725.93
Z25	walk20	3.5	0	0	3.742	883.45
Z25	walk20	3.5	0	0	3.301	885.79
Z25	walk20	3.5	0	0	3.398	774.47
Z25	walk20	3.5	0	0	3.707	744.48
Z25	walk20	3.5	0	0	3.594	736.4
Z25	walk20	3.5	0	0	3.566	680.55
Z25	walk20	3.5	0	0	5.105	622.84
Z25	walk20	3.5	0	0	4.641	627.72
Z25	walk20	3.5	0	0	4.543	647.81
Z25	walk20	3.5	0	0	3.984	606.02
Z25	walk20	3.5	0	0	3.914	652.44
Z25	walk20	3.5	0	0	4.367	854.12
Z25	walk20	3.5	0	0	3.74	926.77
Z25	walk20	3.5	0	0	3.363	843.31
Z25	walk20	3.5	0	0	3.449	791.42
Z25	walk20	3.5	0	0	3.289	733.52
Z25	walk20	3.5	0	0	3.371	693.34
Z25	walk20	3.5	0	0	4.5	750.21
Z25	walk20	3.5	0	0	4.473	653.44
Z26	seated.0	1	0	0	0.041	0
Z26	seated.0	1	0	0	0.391	0
Z26	seated.0	1	0	0	0.042	0
Z26	soccer	7	1	1	7.441	1035.97
Z26	soccer	7	1	1	7.281	925.7
Z26	soccer	7	1	1	7.301	992.77
Z26	soccer	7	1	1	7.52	1039.44
Z26	soccer	7	1	1	7.855	927
Z26	soccer	7	1	1	7.18	1025.46
Z26	soccer	7	1	1	7.113	936.33
Z26	soccer	7	1	1	7.582	1052.15
Z26	soccer	7	1	1	7.289	1057.56
Z26	soccer	7	1	1	7.137	962.54
Z26	soccer	7	1	1	7.258	1003.31
Z26	soccer	7	1	1	7.492	918.57
Z26	soccer	7	1	1	7.375	1155.17
Z26	soccer	7	1	1	7.848	988.97
Z26	soccer	7	1	1	7.074	1040.05
Z26	soccer	7	1	1	7.242	1166.04
Z26	stretch	2.3	0	0	0.26	132.64
Z26	stretch	2.3	0	0	0.158	57.7
Z26	stretch	2.3	0	0	0.14	43.19
Z26	stretch	2.3	0	0	0.103	114.44
Z26	stretch	2.3	0	0	0.136	42.95
Z26	stretch	2.3	0	0	0.163	82.93
Z27	walk20	3.5	0	0	3.314	828.36
Z27	walk20	3.5	0	0	3.4	873.44
Z27	walk20	3.5	0	0	3.686	863.69
Z27	walk20	3.5	0	0	3.045	816.41
Z27	walk20	3.5	0	0	3.029	861.09
Z27	walk20	3.5	0	0	3.385	890.06
Z27	walk20	3.5	0	0	3.385	796.87
Z27	walk20	3.5	0	0	3.189	941.39
Z27	walk20	3.5	0	0	4.09	897
Z27	walk20	3.5	0	0	3.982	733.23
Z27	walk20	3.5	0	0	3.941	763.26
Z27	walk20	3.5	0	0	3.609	849.99
Z27	walk20	3.5	0	0	3.811	884.68
Z27	walk20	3.5	0	0	3.605	906.82
Z27	walk20	3.5	0	0	3.156	1042.47
Z27	walk20	3.5	0	0	2.777	1049.21
Z27	walk20	3.5	0	0	3.09	931.21
Z27	walk20	3.5	0	0	3.381	993.35
Z27	walk20	3.5	0	0	3.346	988.85
Z27	walk20	3.5	0	0	3.709	917.29
Z27	walk20	3.5	0	0	3.551	791.5
Z27	walk20	3.5	0	0	3.604	721.02
Z27	walk20	3.5	0	0	3.436	905.1
Z27	walk20	3.5	0	0	3.547	874.26
Z27	walk20	3.5	0	0	3.645	971.96
Z27	walk20	3.5	0	0	3.84	928.65
Z27	walk20	3.5	0	0	3.631	862.53
Z27	walk20	3.5	0	0	3.236	973.58
Z27	walk20	3.5	0	0	3.16	876.66
Z27	walk20	3.5	0	0	3.227	965.41
Z27	walk20	3.5	0	0	3.426	977.89
Z27	walk20	3.5	0	0	3.225	944.78
Z27	walk20	3.5	0	0	3.893	874.5
Z27	walk20	3.5	0	0	3.535	813.38
Z27	walk20	3.5	0	0	3.002	873.01
Z27	walk20	3.5	0	0	3.486	858.82
Z27	walk20	3.5	0	0	3.223	858.74
Z27	walk20	3.5	0	0	3.859	812.09
Z27	walk20	3.5	0	0	3.898	976.55
Z27	walk20	3.5	0	0	4.07	833.2
Z27	walk20	3.5	0	0	3.723	814.19
Z27	walk20	3.5	0	0	3.273	846.26
Z27	walk20	3.5	0	0	3.137	939.74
Z27	walk20	3.5	0	0	3.438	986.36
Z28	seated.0	1	0	0	0.058	0
Z28	seated.0	1	0	0	0.495	30
Z28	seated.0	1	0	0	0.118	0
Z28	seated.0	1	0	0	0.073	1
Z28	seated.0	1	0	0	0.069	0
Z28	seated.0	1	0	0	0.095	0
Z28	seated.0	1	0	0	0.064	0
Z28	seated.0	1	0	0	0.059	25
Z28	seated.0	1	0	0	0.063	0
Z28	seated.0	1	0	0	0.056	0
Z28	seated.0	1	0	0	0.061	0
Z28	seated.0	1	0	0	0.061	0
Z28	seated.0	1	0	0	0.06	0
Z28	seated.0	1	0	0	0.073	0
Z28	soccer	7	1	1	8.469	1510.39
Z28	soccer	7	1	1	8.063	1510.44
Z28	soccer	7	1	1	8.5	1480.96
Z28	soccer	7	1	1	7.652	1473.46
Z28	soccer	7	1	1	8.828	1421.05
Z28	soccer	7	1	1	8.367	1437.27
Z28	soccer	7	1	1	7.211	1372.96
Z28	soccer	7	1	1	7.656	1424.01
Z28	soccer	7	1	1	7.629	1493.18
Z28	soccer	7	1	1	7.297	1432.18
Z28	soccer	7	1	1	7.512	1453.33
Z28	soccer	7	1	1	7.352	1512.78
Z28	soccer	7	1	1	7.066	1445.03
Z28	soccer	7	1	1	7.617	1458.35
Z28	soccer	7	1	1	7.27	1523.55
Z28	soccer	7	1	1	7.676	1387.04
Z28	soccer	7	1	1	7.293	1399.91
Z28	soccer	7	1	1	7.098	1384.48
Z28	soccer	7	1	1	7.016	1323.67
Z28	stretch	2.3	0	0	0.116	151.48
Z28	stretch	2.3	0	0	0.131	44
Z28	stretch	2.3	0	0	0.104	32
Z28	stretch	2.3	0	0	0.103	0
Z28	walk20	3.5	0	0	3.656	829.75
Z28	walk20	3.5	0	0	3.023	806.89
Z28	walk20	3.5	0	0	3.043	652.66
Z28	walk20	3.5	0	0	3.229	767.22
Z28	walk20	3.5	0	0	3.41	729.06
Z28	walk20	3.5	0	0	3.219	730.93
Z28	walk20	3.5	0	0	3.148	762.8
Z28	walk20	3.5	0	0	3.486	849.93
Z28	walk20	3.5	0	0	3.631	837.47
Z28	walk20	3.5	0	0	3.57	820.61
Z28	walk20	3.5	0	0	3.297	759.83
Z28	walk20	3.5	0	0	3.551	1017.55
Z28	walk20	3.5	0	0	4.148	891.75
Z28	walk20	3.5	0	0	3.783	918.6
Z28	walk20	3.5	0	0	3.605	813.51
Z28	walk20	3.5	0	0	3.486	767.73
Z28	walk20	3.5	0	0	3.293	713.46
Z28	walk20	3.5	0	0	3.355	742.16
Z28	walk20	3.5	0	0	3.316	701.68
Z28	walk20	3.5	0	0	3.559	911.99
Z28	walk20	3.5	0	0	3.725	854.97
Z28	walk20	3.5	0	0	3.377	796.83
Z28	walk20	3.5	0	0	3.516	864.27
Z28	walk20	3.5	0	0	3.521	864.32
Z28	walk20	3.5	0	0	3.598	898.34
Z28	walk20	3.5	0	0	3.803	907.25
Z28	walk20	3.5	0	0	3.639	861.95
Z28	walk20	3.5	0	0	3.188	673.36
Z28	walk20	3.5	0	0	3.031	723.29
Z28	walk20	3.5	0	0	3.385	764.93
Z28	walk20	3.5	0	0	3.309	752.48
Z28	walk20	3.5	0	0	3.359	813.26
Z28	walk20	3.5	0	0	3.838	904.46
Z28	walk20	3.5	0	0	3.783	774.07
Z28	walk20	3.5	0	0	3.311	846.35
Z28	walk20	3.5	0	0	3.619	949.48
Z30	run9	10.5	1	1	9.641	1688.25
Z30	run9	10.5	1	1	9.492	1669.32
Z30	run9	10.5	1	1	9.383	1593.75
Z30	run9	10.5	1	1	9.219	1513.82
Z30	run9	10.5	1	1	9.266	1618.21
Z30	run9	10.5	1	1	9.695	1646.76
Z30	run9	10.5	1	1	10.695	1541.36
Z30	run9	10.5	1	1	9.883	1646.82
Z30	run9	10.5	1	1	9.086	1610.56
Z30	run9	10.5	1	1	8.992	1556.94
Z30	run9	10.5	1	1	9.273	1560.69
Z30	run9	10.5	1	1	9.977	1675.35
Z30	run9	10.5	1	1	9.422	1660.02
Z30	run9	10.5	1	1	9.938	1622.22
Z30	run9	10.5	1	1	10.648	1570.49
Z30	run9	10.5	1	1	9.633	1548.35
Z30	run9	10.5	1	1	9.438	1510.63
Z30	run9	10.5	1	1	9.258	1508.06
Z30	run9	10.5	1	1	9.672	1584.59
Z30	run9	10.5	1	1	9.383	1681.43
Z30	run9	10.5	1	1	10.516	1600.46
Z30	seated.0	1.5	0	0	0.085	16
Z30	seated.0	1.5	0	0	0.291	5
Z30	seated.0	1.5	0	0	1.695	20.52
Z30	seated.0	1.5	0	0	0.646	12
Z30	seated.0	1.5	0	0	0.102	0
Z30	seated.0	1.5	0	0	0.083	14
Z30	soccer	7	1	1	8.547	1434.46
Z30	soccer	7	1	1	7.938	1533.66
Z30	soccer	7	1	1	8.414	1677.18
Z30	soccer	7	1	1	8.719	1605.09
Z30	soccer	7	1	1	8.719	1584.05
Z30	soccer	7	1	1	8.32	1513.53
Z30	soccer	7	1	1	8.547	1520.9
Z30	soccer	7	1	1	8.18	1506.74
Z30	soccer	7	1	1	8.633	1552.26
Z30	soccer	7	1	1	7.906	1469.31
Z30	soccer	7	1	1	7.691	1431.74
Z30	soccer	7	1	1	8.039	1488.08
Z30	soccer	7	1	1	7.598	1441.96
Z30	soccer	7	1	1	7.828	1463.56
Z30	soccer	7	1	1	7.828	1402.44
Z30	soccer	7	1	1	7.996	1360.89
Z30	stretch	2.3	0	0	0.178	185.08
Z30	stretch	2.3	0	0	0.228	83.23
Z30	walk15	5	1	0	5.75	1009.68
Z30	walk15	5	1	0	5.719	962.54
Z30	walk15	5	1	0	5.641	983.36
Z30	walk15	5	1	0	5.352	912.31
Z30	walk15	5	1	0	4.781	976.11
Z30	walk15	5	1	0	4.156	1184.63
Z30	walk15	5	1	0	4.457	1154.5
Z30	walk15	5	1	0	4.918	1128.18
Z30	walk15	5	1	0	5.242	1063.14
Z30	walk15	5	1	0	5.082	979.6
Z30	walk15	5	1	0	6.039	907.15
Z30	walk15	5	1	0	5.277	865.88
Z31	run10	9.8	1	1	9.25	2211.7
Z31	run10	9.8	1	1	9.734	2177.85
Z31	run10	9.8	1	1	9.336	2184.01
Z31	run10	9.8	1	1	9.633	2135.8
Z31	run10	9.8	1	1	9.367	2122.07
Z31	seated.0	1	0	0	0.071	11
Z31	seated.0	1	0	0	0.132	31
Z31	seated.0	1	0	0	0.093	0
Z31	seated.0	1	0	0	0.096	0
Z31	seated.0	1	0	0	0.088	0
Z31	soccer	7	1	1	9.148	2055.85
Z31	soccer	7	1	1	8.008	1572.8
Z31	soccer	7	1	1	6.426	1334.65
Z31	soccer	7	1	1	6.008	1156.03
Z31	soccer	7	1	1	5.695	1045.83
Z31	stretch	2.3	0	0	0.169	86.42
Z31	stretch	2.3	0	0	0.341	538
Z31	stretch	2.3	0	0	0.286	357.71
Z31	stretch	2.3	0	0	0.489	627.66
Z31	stretch	2.3	0	0	0.312	162.88
Z31	stretch	2.3	0	0	0.202	0
Z31	stretch	2.3	0	0	0.151	304.29
Z31	stretch	2.3	0	0	0.357	307.49
Z31	stretch	2.3	0	0	0.326	339.54
Z31	stretch	2.3	0	0	0.292	50.61
Z31	stretch	2.3	0	0	0.186	255.65
Z31	stretch	2.3	0	0	0.265	229.09
Z31	stretch	2.3	0	0	0.224	256.11
Z31	stretch	2.3	0	0	0.291	285.98
Z31	stretch	2.3	0	0	0.359	257.69
Z31	walk20	3.5	0	0	3.006	761.51
Z31	walk20	3.5	0	0	2.791	778
Z31	walk20	3.5	0	0	2.934	997.03
Z31	walk20	3.5	0	0	3.693	932.62
Z31	walk20	3.5	0	0	3.275	1021.89
Z31	walk20	3.5	0	0	3.807	970.48
Z31	walk20	3.5	0	0	3.273	799.59
Z31	walk20	3.5	0	0	2.658	676.96
Z31	walk20	3.5	0	0	2.477	623.88
Z31	walk20	3.5	0	0	2.295	624.81
Z31	walk20	3.5	0	0	2.217	637.8
Z31	walk20	3.5	0	0	2.221	558.81
Z31	walk20	3.5	0	0	2.051	545.85
Z31	walk20	3.5	0	0	2.15	636.91
Z31	walk20	3.5	0	0	2.217	658.61
Z31	walk20	3.5	0	0	2.221	781.41
Z31	walk20	3.5	0	0	2.781	881.23
Z31	walk20	3.5	0	0	2.91	766.18
Z31	walk20	3.5	0	0	2.543	801.12
Z31	walk20	3.5	0	0	2.848	930.33
Z31	walk20	3.5	0	0	3.084	797.79
Z31	walk20	3.5	0	0	2.797	695.8
Z31	walk20	3.5	0	0	2.365	647.95
Z31	walk20	3.5	0	0	2.398	698.98
Z31	walk20	3.5	0	0	2.428	773.15
Z31	walk20	3.5	0	0	2.746	730.62
Z31	walk20	3.5	0	0	2.359	659.54
Z31	walk20	3.5	0	0	2.361	754.67
Z31	walk20	3.5	0	0	2.244	602.11
Z31	walk20	3.5	0	0	2.172	634.48
Z32	seated.0	1	0	0	0.059	0
Z32	seated.0	1	0	0	0.079	13
Z32	seated.0	1	0	0	0.115	52
Z32	seated.0	1	0	0	0.07	0
Z32	seated.0	1	0	0	0.07	0
Z32	seated.0	1	0	0	0.077	0
Z32	seated.0	1	0	0	0.083	0
Z32	seated.0	1	0	0	0.136	0
Z32	seated.0	1	0	0	0.116	2
Z32	seated.0	1	0	0	0.107	0
Z32	seated.0	1	0	0	0.074	0
Z32	seated.0	1	0	0	0.066	0
Z32	seated.0	1	0	0	0.054	0
Z32	seated.0	1	0	0	0.053	0
Z32	soccer	7	1	1	7.789	1126.66
Z32	soccer	7	1	1	8.461	1277.19
Z32	soccer	7	1	1	8.336	1078.76
Z32	soccer	7	1	1	7.68	1080.79
Z32	soccer	7	1	1	7.602	1104.57
Z32	soccer	7	1	1	8.102	1101.23
Z32	soccer	7	1	1	7.41	1005.64
Z32	soccer	7	1	1	7.355	1045.86
Z32	soccer	7	1	1	8.344	1310.4
Z32	soccer	7	1	1	7.813	938.7
Z32	soccer	7	1	1	7.164	1176.24
Z32	soccer	7	1	1	8.711	1216.52
Z32	soccer	7	1	1	7.332	1081.52
Z32	soccer	7	1	1	7.176	1113.97
Z32	soccer	7	1	1	8.188	1174.55
Z32	soccer	7	1	1	7.691	998.86
Z32	soccer	7	1	1	7.035	972.08
Z32	soccer	7	1	1	7.504	1043.48
Z32	walk20	3.5	0	0	2.555	645.91
Z32	walk20	3.5	0	0	2.881	709.76
Z32	walk20	3.5	0	0	2.734	651.65
Z32	walk20	3.5	0	0	2.518	598.33
Z32	walk20	3.5	0	0	2.586	627.48
Z32	walk20	3.5	0	0	2.684	604.23
Z32	walk20	3.5	0	0	2.586	567.48
Z32	walk20	3.5	0	0	2.645	558.33
Z32	walk20	3.5	0	0	2.654	556.44
Z32	walk20	3.5	0	0	2.607	623.7
Z32	walk20	3.5	0	0	2.605	656.64
Z32	walk20	3.5	0	0	2.916	737.9
Z32	walk20	3.5	0	0	2.598	665.95
Z32	walk20	3.5	0	0	2.746	714.12
Z32	walk20	3.5	0	0	2.689	625.22
Z32	walk20	3.5	0	0	2.443	608.94
Z32	walk20	3.5	0	0	2.469	636.22
Z32	walk20	3.5	0	0	2.436	608.88
Z32	walk20	3.5	0	0	2.391	673
Z32	walk20	3.5	0	0	2.635	584.93
Z32	walk20	3.5	0	0	2.59	573.55
Z32	walk20	3.5	0	0	2.475	542.23
Z32	walk20	3.5	0	0	2.488	540.9
Z32	walk20	3.5	0	0	2.285	570.4
Z32	walk20	3.5	0	0	2.631	699.04
Z32	walk20	3.5	0	0	3	703.6
Z32	walk20	3.5	0	0	2.633	704.15
Z32	walk20	3.5	0	0	2.793	742.62
Z32	walk20	3.5	0	0	3.084	658.22
Z32	walk20	3.5	0	0	2.521	653.67
Z32	walk20	3.5	0	0	2.393	585.89
Z32	walk20	3.5	0	0	2.338	623.01
Z32	walk20	3.5	0	0	2.553	664.4
Z32	walk20	3.5	0	0	2.555	566.13
Z32	walk20	3.5	0	0	2.346	575.56
Z32	walk20	3.5	0	0	2.27	505.13
Z32	walk20	3.5	0	0	2.34	551.36
Z32	walk20	3.5	0	0	2.322	592.51
Z32	walk20	3.5	0	0	2.412	594.89
Z32	walk20	3.5	0	0	2.719	727.38
Z32	walk20	3.5	0	0	2.713	772.73
Z33	soccer	7	1	1	10.563	2022.96
Z33	soccer	7	1	1	10.805	2074.98
Z33	soccer	7	1	1	9.867	1918.7
Z33	soccer	7	1	1	10.133	1941.73
Z33	soccer	7	1	1	11.07	1964.18
Z33	soccer	7	1	1	10.336	1854.72
Z33	soccer	7	1	1	9.789	1685.99
Z33	soccer	7	1	1	10.32	1913.05
Z33	soccer	7	1	1	10.586	1854.82
Z33	soccer	7	1	1	10.086	1701.87
Z33	soccer	7	1	1	9.664	1874.35
Z33	soccer	7	1	1	10.867	1742.55
Z33	soccer	7	1	1	10.102	1722.76
Z33	soccer	7	1	1	10.078	1818.11
Z33	stretch	2.3	0	0	1.887	27.86
Z33	stretch	2.3	0	0	0.394	64.01
Z33	stretch	2.3	0	0	0.432	4
Z33	stretch	2.3	0	0	0.323	200.23
Z33	stretch	2.3	0	0	0.622	794.09
Z33	stretch	2.3	0	0	0.658	2000.3
Z34	run9	10.5	1	1	9.773	1788.66
Z34	run9	10.5	1	1	9.758	2008.63
Z34	run9	10.5	1	1	9.648	1759.77
Z34	run9	10.5	1	1	9.047	1640.66
Z34	run9	10.5	1	1	7.891	1754.69
Z34	run9	10.5	1	1	9.609	1631.87
Z34	run9	10.5	1	1	8.602	1604.42
Z34	run9	10.5	1	1	9.125	1934.29
Z34	run9	10.5	1	1	9.969	1691.14
Z34	seated.0	1.5	0	0	0.848	78.1
Z34	seated.0	1.5	0	0	0.095	89.16
Z34	seated.0	1.5	0	0	0.121	202.27
Z34	seated.0	1.5	0	0	0.081	36.67
Z34	seated.0	1.5	0	0	0.118	61.4
Z34	seated.0	1.5	0	0	0.063	47.42
Z34	seated.0	1.5	0	0	0.136	122.89
Z34	seated.0	1.5	0	0	0.114	63.38
Z34	seated.0	1.5	0	0	0.102	64.08
Z34	seated.0	1.5	0	0	0.068	170.78
Z34	seated.0	1.5	0	0	0.156	37.97
Z34	seated.0	1.5	0	0	0.08	22
Z34	stretch	2.3	0	0	0.461	709.83
Z34	stretch	2.3	0	0	0.441	673.07
Z34	stretch	2.3	0	0	0.426	378.64
Z34	stretch	2.3	0	0	0.429	521.79
Z34	stretch	2.3	0	0	0.487	512.39
Z34	stretch	2.3	0	0	0.539	553.11
Z34	stretch	2.3	0	0	0.505	545.17
Z34	stretch	2.3	0	0	0.467	657.47
Z34	stretch	2.3	0	0	0.552	580.6
Z34	stretch	2.3	0	0	0.442	612.99
Z34	stretch	2.3	0	0	0.441	671.81
Z34	stretch	2.3	0	0	0.506	633.74
Z34	stretch	2.3	0	0	0.459	526.08
Z34	stretch	2.3	0	0	0.5	723.49
Z34	stretch	2.3	0	0	0.609	697.37
Z34	stretch	2.3	0	0	0.601	695.73
Z34	stretch	2.3	0	0	0.546	774.23
Z34	stretch	2.3	0	0	0.481	583.96
Z34	stretch	2.3	0	0	0.516	369.2
Z34	stretch	2.3	0	0	0.441	296.98
Z34	walk15	5	1	0	4.125	1072.24
Z34	walk15	5	1	0	4.18	1048.13
Z34	walk15	5	1	0	4.098	1030.99
Z34	walk15	5	1	0	4.527	1045.32
Z34	walk15	5	1	0	3.861	1161.64
Z34	walk15	5	1	0	5.852	1230.76
Z34	walk15	5	1	0	4.906	1081.5
Z34	walk15	5	1	0	4.734	1008.89
Z34	walk15	5	1	0	3.914	1106.34
Z34	walk15	5	1	0	4.297	1322.86
Z34	walk15	5	1	0	5.082	1199.61
Z34	walk15	5	1	0	4.043	754.91
Z34	walk15	5	1	0	2.908	661.77
Z34	walk15	5	1	0	2.891	915.53
Z34	walk15	5	1	0	4.168	1248.21
Z34	walk15	5	1	0	4.648	888.49
Z34	walk15	5	1	0	3.361	891.8
Z34	walk15	5	1	0	3.768	935.34
Z34	walk15	5	1	0	3.768	993.95
Z34	walk15	5	1	0	3.826	857.4
Z34	walk15	5	1	0	3.307	775.55
Z34	walk15	5	1	0	3.057	826.49
Z34	walk15	5	1	0	3.645	816.1
Z34	walk15	5	1	0	3.248	750.59
Z34	walk15	5	1	0	3.113	744.31
Z34	walk15	5	1	0	3.18	745.34
Z34	walk15	5	1	0	3.146	934.39
Z34	walk15	5	1	0	4.242	1032.06
Z34	walk15	5	1	0	3.875	1114.97
Z34	walk15	5	1	0	4.742	1183.15
Z34	walk15	5	1	0	4.176	960.63
Z34	walk15	5	1	0	3.826	1032.26
Z34	walk15	5	1	0	4.293	1246.6
Z34	walk15	5	1	0	4.941	1218.13
Z34	walk15	5	1	0	4.383	960.26
Z34	walk15	5	1	0	4.586	1123.07
Z34	walk15	5	1	0	4.813	902.09
Z34	walk15	5	1	0	3.416	770.44
Z34	walk15	5	1	0	3.762	1080.15
Z34	walk15	5	1	0	4.406	1034.42
Z34	walk15	5	1	0	4.336	931.75
Z35	seated.0	1	0	0	0.053	0
Z35	seated.0	1	0	0	0.054	0
Z35	seated.0	1	0	0	0.055	0
Z35	seated.0	1	0	0	0.056	0
Z35	seated.0	1	0	0	0.049	0
Z35	seated.0	1	0	0	0.056	0
Z35	seated.0	1	0	0	0.062	0
Z35	seated.0	1	0	0	0.056	0
Z35	soccer	7	1	1	8.906	1739.93
Z35	soccer	7	1	1	8.813	1605.31
Z35	soccer	7	1	1	7.414	1543.06
Z35	soccer	7	1	1	8.336	1646.97
Z35	soccer	7	1	1	7.914	1658.39
Z35	soccer	7	1	1	7.691	1537.82
Z35	soccer	7	1	1	7.688	1505.8
Z35	soccer	7	1	1	8.57	1404.34
Z35	soccer	7	1	1	7.992	1543.74
Z35	soccer	7	1	1	8.227	1198.66
Z35	soccer	7	1	1	6.141	1505.22
Z35	soccer	7	1	1	8.508	1550.35
Z35	soccer	7	1	1	8.563	1775.23
Z35	soccer	7	1	1	8.313	1391.12
Z35	soccer	7	1	1	7.254	1632.12
Z35	soccer	7	1	1	8.422	1402.63
Z35	soccer	7	1	1	8.195	1664.51
Z35	stretch	2.3	0	0	0.76	718.61
Z35	stretch	2.3	0	0	0.533	784.34
Z35	stretch	2.3	0	0	0.51	802.47
Z35	stretch	2.3	0	0	0.352	429.94
Z35	stretch	2.3	0	0	0.426	491.14
Z35	stretch	2.3	0	0	0.405	848.96
Z35	walk24	3	0	0	3.484	830.75
Z35	walk24	3	0	0	3.057	887.47
Z35	walk24	3	0	0	3.131	887.51
Z35	walk24	3	0	0	3.25	962.29
Z35	walk24	3	0	0	3.459	892.87
Z35	walk24	3	0	0	3.412	835.03
Z35	walk24	3	0	0	2.865	810.51
Z35	walk24	3	0	0	2.863	720.62
Z35	walk24	3	0	0	2.563	747.4
Z35	walk24	3	0	0	2.787	781.71
Z35	walk24	3	0	0	3.16	896.76
Z35	walk24	3	0	0	3.209	1005.62
Z35	walk24	3	0	0	3.369	889.04
Z35	walk24	3	0	0	3.047	893.43
Z35	walk24	3	0	0	3.123	780.51
Z35	walk24	3	0	0	2.703	822.12
Z35	walk24	3	0	0	3.086	915.73
Z35	walk24	3	0	0	3.166	926.3
Z35	walk24	3	0	0	3.055	771.69
Z35	walk24	3	0	0	2.984	748.82
Z35	walk24	3	0	0	2.666	789.79
Z35	walk24	3	0	0	2.896	713.78
Z35	walk24	3	0	0	2.512	731.85
Z35	walk24	3	0	0	2.48	666.79
Z35	walk24	3	0	0	2.941	834.48
Z35	walk24	3	0	0	3.063	939.92
Z35	walk24	3	0	0	3.367	920.7
Z35	walk24	3	0	0	3.201	795.38
Z35	walk24	3	0	0	2.98	845.92
Z35	walk24	3	0	0	3.051	829.5
Z35	walk24	3	0	0	2.992	963.92
Z35	walk24	3	0	0	3.256	925.76
Z35	walk24	3	0	0	3.127	919.17
Z35	walk24	3	0	0	3.098	754.07
Z36	run9	10.5	1	1	11.633	1697.32
Z36	run9	10.5	1	1	10.914	1756.35
Z36	run9	10.5	1	1	12.859	1829.93
Z36	run9	10.5	1	1	11.43	1745.98
Z36	run9	10.5	1	1	10.883	1796.82
Z36	run9	10.5	1	1	10.031	1810.68
Z36	run9	10.5	1	1	10.969	1840.72
Z36	run9	10.5	1	1	11.273	1862.9
Z36	run9	10.5	1	1	12.813	1843.71
Z36	run9	10.5	1	1	12.258	1756.59
Z36	run9	10.5	1	1	11.555	1742.03
Z36	run9	10.5	1	1	11.078	1740.59
Z36	run9	10.5	1	1	10.281	1802.24
Z36	seated.0	1	0	0	0.112	0
Z36	seated.0	1	0	0	0.102	0
Z36	seated.0	1	0	0	0.105	0
Z36	seated.0	1	0	0	0.106	0
Z36	soccer	7	1	1	9.781	1670.89
Z36	soccer	7	1	1	9.563	1649.91
Z36	soccer	7	1	1	9.406	1674.14
Z36	soccer	7	1	1	9.844	1643.34
Z36	soccer	7	1	1	8.727	1591.01
Z36	soccer	7	1	1	9.57	1576.67
Z36	soccer	7	1	1	9.477	1576.98
Z36	soccer	7	1	1	8.594	1568.42
Z36	soccer	7	1	1	8.672	1626.08
Z36	soccer	7	1	1	8.883	1526.38
Z36	soccer	7	1	1	9.898	1553.1
Z36	soccer	7	1	1	7.797	1620.45
Z36	soccer	7	1	1	8.922	1612.43
Z36	soccer	7	1	1	8.961	1543.95
Z36	soccer	7	1	1	9.227	1650.15
Z36	soccer	7	1	1	9.336	1691.8
Z36	soccer	7	1	1	9.055	1557.8
Z36	soccer	7	1	1	9.484	1544.96
Z36	walk20	3.5	0	0	4.148	1014.66
Z36	walk20	3.5	0	0	4.434	1023
Z36	walk20	3.5	0	0	4.473	856.95
Z36	walk20	3.5	0	0	4.785	895.51
Z36	walk20	3.5	0	0	4.309	896.72
Z36	walk20	3.5	0	0	3.861	786.32
Z36	walk20	3.5	0	0	3.641	1045.28
Z36	walk20	3.5	0	0	3.992	1058.94
Z36	walk20	3.5	0	0	3.82	1147.43
Z36	walk20	3.5	0	0	3.547	1124.4
Z36	walk20	3.5	0	0	3.607	1081.35
Z36	walk20	3.5	0	0	3.768	746.83
Z36	walk20	3.5	0	0	3.502	950.38
Z36	walk20	3.5	0	0	3.813	912.19
Z36	walk20	3.5	0	0	4.746	867.42
Z36	walk20	3.5	0	0	4.805	874.64
Z36	walk20	3.5	0	0	4.535	854.52
Z36	walk20	3.5	0	0	3.588	879.22
Z36	walk20	3.5	0	0	4.504	818.03
Z36	walk20	3.5	0	0	4.293	992.35
Z36	walk20	3.5	0	0	4.398	1162.57
Z36	walk20	3.5	0	0	3.682	1133.96
Z36	walk20	3.5	0	0	3.559	1019.46
Z36	walk20	3.5	0	0	3.545	891.95
Z36	walk20	3.5	0	0	3.66	1060.86
Z36	walk20	3.5	0	0	3.715	1133.06
Z36	walk20	3.5	0	0	3.811	1040.45
